# Supplementary material for: Spatially resolved CO2 carbon stable isotope analyses at the microscale using Raman spectroscopy
Source: Sci Rep. 2023 Oct 29;13:18561. doi: 10.1038/s41598-023-44903-z (PMC10613625; doi:10.1038/s41598-023-44903-z)
Supplement: Supplementary file 2 — Supplementary Tables. [file 41598_2023_44903_MOESM2_ESM.xlsx]

## Sheet: Table S.1
Table S.1 Summary of the petrographic and chemical characteristics of selected 42 fluid inclusions (FI) in olivine, orthopyroxene and clinopyroxene from mantle peridotites from Injibara (Lake Tana region, Ethiopia) and El Hierro (Canary Islands)
Locality	Sample	Host mineral	FI				Gas components
				Size	Depth	Density	CO2
				µm	µm	g/cm3	mol%
Injibara, Ethiopia	INJ34	Ol	INJ34_Fi14	8	10	0.89	100
Injibara, Ethiopia	INJ34	Ol	INJ34_Fi15	17	8	0.95	100
Injibara, Ethiopia	INJ34	Ol	INJ34_Fi16	12	12	0.74	100
Injibara, Ethiopia	INJ34	Ol	INJ34_Fi17	8	10	1.06	100
Injibara, Ethiopia	INJ34	Ol	INJ34_Fi18	8	9	0.74	100
Injibara, Ethiopia	INJ34	Ol	INJ34_Fi19	11	14	1.06	100
Injibara, Ethiopia	INJ34	Ol	INJ34_Fi20	7	5	0.87	100
Injibara, Ethiopia	INJ34	Ol	INJ34_Fi21	10	6	1.01	100
Injibara, Ethiopia	INJ34	Ol	INJ34_Fi22	6	8	0.92	100
Injibara, Ethiopia	INJ7	Ol	INJ7_Fi23	10	6	0.98	100
Injibara, Ethiopia	INJ7	Ol	INJ7_Fi24	14	8	0.99	100
Injibara, Ethiopia	INJ16	Ol	INJ16_Fi25	8	7	0.99	100
Injibara, Ethiopia	INJ38	Ol	INJ38_Fi26	10	9	0.91	100
Injibara, Ethiopia	INJ4	Opx	INJ4_Fi2	8	15	0.84	100
Injibara, Ethiopia	INJ16	Opx	INJ16b2_Fi5	5	18	0.84	100
Injibara, Ethiopia	INJ16	Opx	INJ16_Fi8	12	7	0.73	100
Injibara, Ethiopia	INJ18	Opx	INJ_18_Fi7	6	7	0.98	100
Injibara, Ethiopia	INJ7	Opx	INJ7_Fi9	7	12	1.07	100
Injibara, Ethiopia	INJ7	Opx	INJ7_Fi10	12	11	1.07	100
Injibara, Ethiopia	INJ35	Opx	INJ35_Fi11	15	8	1.07	100
El Hierro, Canary Islands	XML3	Ol	XML3A_Fi2	14	13	0.82	100
El Hierro, Canary Islands	XML9	Ol	XML9A_Fi16	8	12	0.93	100
El Hierro, Canary Islands	XML11	Ol	XML11_Fi17	21	14	0.94	100
El Hierro, Canary Islands	XML11	Ol	XML11_Fi23	10	9	0.91	100
El Hierro, Canary Islands	XML11	Ol	XML11_Fi24	12	10	0.91	100
El Hierro, Canary Islands	XML11	Ol	XML11_Fi22	15	10	0.84	100
El Hierro, Canary Islands	XML6	Opx	XML6_Fi3	7	10	1.04	100
El Hierro, Canary Islands	XML6	Opx	XML6_Fi4	6.5	11	1.03	100
El Hierro, Canary Islands	XML6	Opx	XML6_Fi5	8	13	1.05	100
El Hierro, Canary Islands	XML6	Opx	XML6_Fi6	10	19	1.06	100
El Hierro, Canary Islands	XML6	Opx	XML6_Fi7	8	16	1.05	100
El Hierro, Canary Islands	XML6	Opx	XML6_Fi8	7	11	1.05	100
El Hierro, Canary Islands	XML7	Opx	XML7A_Fi10	15	16	1.03	100
El Hierro, Canary Islands	XML11	Opx	XML11_Fi18	15	5	1.02	100
El Hierro, Canary Islands	XML11	Opx	XML11_Fi20	19	17	1.05	100
El Hierro, Canary Islands	XML11	Opx	XML11_Fi21	7	9	0.97	100
El Hierro, Canary Islands	XML7	Cpx	XML7_Fi44	10	9	0.76	100
El Hierro, Canary Islands	XML7	Cpx	XML7_Fi45	18	5	0.97	100
El Hierro, Canary Islands	XML11	Cpx	XML11_Fi46	15	10	0.97	100
El Hierro, Canary Islands	XML11	Cpx	XML11_Fi47	14	8	0.91	100
El Hierro, Canary Islands	XML11	Cpx	XML11_Fi48	15	10	1.05	100
El Hierro, Canary Islands	XML11	Cpx	XML11_Fi49	12	7	0.97	100
Ol = olivine; Opx = orthopyroxene; Cpx = clinopyroxene; FI = fluid inclusion.

## Sheet: Table S.2
Table S.2 Complete dataset reporting measured 12CO2 and 13CO2 areas and 13CO2/12CO2 area ratios for 42 analysed FIs trapped in olivine, orthopyroxene and clinopyroxene in peridotites from Injibara (Lake Tana region, Ethiopia) and El Hierro (Canary Islands)
				A12CO2ν1		A13CO2ν1
Host mineral	FI	Set of analyses	Ac. Time 12CCO2ν1	meas	Ac. Time 13CCO2ν1	meas	norm	A13CO2ν1/A12CO2ν1	A13CO2ν1/A12CO2ν1
			s		s				band area ratios difference
Ol	INJ34_Fi14	SS	200	132337	200	1475.04	1475.04	0.0111461	3.4237e-05
				136852		1530.05	1530.05	0.0111803
				136625		1524.58	1524.58	0.0111589
Ol	INJ34_Fi14	DS	200	132337	1000	7377.17	1475.43	0.0111491	2.39838e-05
				136852		7642.05	1528.41	0.0111683
				136625		7612.99	1522.6	0.0111444
Ol	INJ34_Fi15	SS	200	132182	200	1473.69	1473.69	0.0111489	2.03289e-05
				142894		1593.55	1593.55	0.011152
				139548		1558.65	1558.65	0.0111693
Ol	INJ34_Fi15	DS	200	132182	1000	7378.87	1475.77	0.0111647	1.56172e-05
				142894		7988.01	1597.6	0.0111803
				139548		7800.87	1560.17	0.0111802
Ol	INJ34_Fi16	SS	120	156677	120	1748.84	1748.84	0.0111621	7.54266e-06
				170160		1898.95	1898.95	0.0111598
				167696		1870.57	1870.57	0.0111545
Ol	INJ34_Fi16	DS	120	156677	600	10194.5	2038.9	0.0130134	0.0018543
				170160		9494.16	1898.83	0.0111591
				167696		9361.55	1872.31	0.0111649
Ol	INJ34_Fi17	SS	120	142595	120	1592.25	1592.25	0.0111662	1.83101e-05
				135828		1514.38	1514.38	0.0111492
				152971		1705.31	1705.31	0.0111479
Ol	INJ34_Fi17	DS	120	142595	600	7961.11	1592.22	0.011166	3.17032e-06
				135828		7585.46	1517.09	0.0111692
				152971		8540.81	1708.16	0.0111666
Ol	INJ34_Fi18	SS	120	149134	120	1662.62	1662.62	0.0111485	1.93834e-05
				143608		1601.42	1601.42	0.0111513
				146753		1638.92	1638.92	0.0111679
Ol	INJ34_Fi18	DS	120	149134	600	8307.4	1661.48	0.0111409	1.85947e-05
				143608		8012.93	1602.59	0.0111594
				146753		8187.76	1637.55	0.0111586
Ol	INJ34_Fi19	SS	90	154318	90	1722.14	1722.14	0.0111597	1.507e-05
				147640		1648.83	1648.83	0.0111679
				144890		1619.11	1619.11	0.0111748
Ol	INJ34_Fi19	DS	90	154318	450	7577.81	1515.56	0.00982103	0.0013469
				147640		8244.17	1648.83	0.0111679
				144890		8073.8	1614.76	0.0111447
Ol	INJ34_Fi20	SS	120	159748	120	1517.91	1517.91	0.0095019	0.00165312
				144695		1507.07	1507.07	0.0104155
				142387		1588.33	1588.33	0.011155
Ol	INJ34_Fi20	DS	120	159748	600	8904.26	1780.85	0.0111479	6.19716e-06
				144695		8069.12	1613.82	0.0111533
				142387		7940.98	1588.2	0.0111541
Ol	INJ34_Fi21	SS	190	151868	190	1697.27	1697.27	0.011176	1.3752e-05
				148511		1657.71	1657.71	0.0111622
				122826		1371.38	1371.38	0.0111652
Ol	INJ34_Fi21	DS	190	151868	950	8474.27	1694.85	0.01116	0.00103418
				148511		7785.07	1557.01	0.0104842
				122826		6218.6	1243.72	0.0101259
Ol	INJ34_Fi22	SS	65	163389	65	1823.5	1823.5	0.0111605	7.56913e-06
				172803		1928.85	1928.85	0.0111621
				181653		2028.71	2028.71	0.0111681
Ol	INJ34_Fi22	DS	65	163389	325	9128.66	1825.73	0.0111741	1.56152e-05
				172803		9645.72	1929.14	0.0111638
				181653		10134.9	2026.98	0.0111585
Ol	INJ7_Fi23	SS	100	152751	100	1705.38	1705.38	0.0111644	3.44238e-05
				156122		1739.43	1739.43	0.0111415
				153346		1713.78	1713.78	0.0111759
Ol	INJ7_Fi23	DS	100	152751	500	8528.56	1705.71	0.0111666	2.25925e-05
				156122		8706.07	1741.21	0.0111529
				153346		8568.59	1713.72	0.0111755
Ol	INJ7_Fi24	SS	140	158205	140	1764.43	1764.43	0.0111528	1.18268e-05
				162838		1815.73	1815.73	0.0111505
				175798		1962.32	1962.32	0.0111624
Ol	INJ7_Fi24	DS	140	158205	700	8818.23	1763.65	0.0111479	0.00232853
				162838		8695.43	1739.09	0.0106799
				175798		7752.1	1550.42	0.00881933
Ol	INJ16_Fi25	SS	60	141787	60	1584.9	1584.9	0.011178	1.74179e-05
				132105		1474.74	1474.74	0.0111634
				129121		1441.07	1441.07	0.0111606
Ol	INJ16_Fi25	DS	60	141787	300	7919.05	1583.81	0.0111703	1.95504e-05
				132105		7365.38	1473.08	0.0111508
				129121		7199.4	1439.88	0.0111514
Ol	INJ38_Fi26	SS	70	154716	70	1608.33	1608.33	0.0103954	0.00131784
				151164		1687.55	1687.55	0.0111637
				159076		1566.24	1566.24	0.00984586
Ol	INJ38_Fi26	DS	70	154716	350	8624.81	1724.96	0.0111492	1.19077e-05
				151164		8435.8	1687.16	0.0111611
				159076		8870.41	1774.08	0.0111524
Opx	INJ4_Fi2	SS	60	159137	60	1775.01	1775.01	0.011154	7.94991e-06
				164707		1837.24	1837.24	0.0111546
				161026		1797.36	1797.36	0.0111619
Opx	INJ4_Fi2	DS	60	159137	300	8868.22	1773.64	0.0111454	1.95767e-05
				164707		9188.89	1837.78	0.0111579
				161026		8989.25	1797.85	0.011165
Opx	INJ16b2_Fi5	SS	40	144390	40	1611.13	1611.13	0.0111582	2.0569e-05
				147449		1642.23	1642.23	0.0111376
				152190		1695.53	1695.53	0.0111409
Opx	INJ16b2_Fi5	DS	40	144390	200	8054.29	1610.86	0.0111563	0.000172647
				147449		8206.27	1641.25	0.011131
				152190		8358.01	1671.6	0.0109837
Opx	INJ16_Fi8	SS	100	128053	100	1428.78	1428.78	0.0111577	1.51981e-05
				134101		1498.3	1498.3	0.0111729
				140657		1569.9	1569.9	0.0111612
Opx	INJ16_Fi8	DS	100	128053	550	7149.35	1429.87	0.0111662	5.08497e-06
				134101		7485.57	1497.11	0.0111641
				140657		7849.47	1569.89	0.0111612
Opx	INJ_18_Fi7	SS	90	152587	90	1703.5	1703.5	0.0111641	4.58941e-05
				161095		1794.53	1794.53	0.0111396
				164850		1832.84	1832.84	0.0111182
Opx	INJ_18_Fi7	DS	90	152587	500	9540.84	1703.72	0.0111656	2.21102e-05
				161095		10057.6	1796	0.0111487
				164850		10287.2	1837	0.0111435
Opx	INJ7_Fi9	SS	35	151008	35	1683.93	1683.93	0.0111513	1.47929e-05
				158133		1763.58	1763.58	0.0111525
				159229		1777.96	1777.96	0.0111661
Opx	INJ7_Fi9	DS	35	151008	175	8419.76	1683.95	0.0111514	4.09581e-06
				158133		8814.06	1762.81	0.0111477
				159229		8878.41	1775.68	0.0111517
Opx	INJ7_Fi10	SS	45	157949	45	1761.71	1761.71	0.0111537	1.30008e-05
				156851		1748.96	1748.96	0.0111505
				151772		1694.3	1694.3	0.0111635
Opx	INJ7_Fi10	DS	45	157949	225	8818.2	1763.64	0.0111659	2.44618e-05
				156851		8749.04	1749.81	0.0111559
				151772		8484.3	1696.86	0.0111803
Opx	INJ35_Fi11	SS	180	141479	180	1579.68	1579.68	0.0111655	1.71266e-05
				148380		1655.79	1655.79	0.0111591
				141203		1574.18	1574.18	0.0111483
Opx	INJ35_Fi11	DS	180	141479	900	7894.61	1578.92	0.0111601	3.86816e-06
				148380		8276.82	1655.36	0.0111562
				141203		7877.06	1575.41	0.0111571
Ol	XML3A_Fi2	SS	120	151149	120	1695.55	1695.55	0.0112177	2.24634e-05
				148770		1671.15	1671.15	0.0112331
				148758		1672.07	1672.07	0.0112402
Ol	XML3A_Fi2	DS	120	151149	600	8493.91	1698.78	0.0112391	1.1766e-05
				148770		8362.58	1672.52	0.0112423
				148299		8327.38	1665.48	0.0112305
Ol	XML9A_Fi16	SS	50	169443	50	1817.23	1817.23	0.0107247	0.000824671
				171523		1815.17	1815.17	0.0105827
				168596		1669.11	1669.11	0.00990006
Ol	XML9A_Fi16	DS	50	169443	200	7635.95	1908.99	0.0112663	2.97989e-05
				171523		7750.13	1937.53	0.0112961
				168596		7607.79	1901.95	0.0112811
Ol	XML11_Fi17	SS	360	159998	360	1815.3	1815.3	0.0113458	0.00137763
				144044		1435.85	1435.85	0.00996813
				130946		1399.44	1399.44	0.0106872
Ol	XML11_Fi17	DS	360	159998	1440	7162.56	1790.64	0.0111916	0.000244746
				144044		6469.51	1617.38	0.0112284
				130946		5753.04	1438.26	0.0109836
Ol	XML11_Fi23	SS	60	136308	60	1533.98	1533.98	0.0112538	0.000258031
				144374		1587.5	1587.5	0.0109957
				140158		1567.72	1567.72	0.0111854
Ol	XML11_Fi23	DS	60	136308	360	9201.82	1533.64	0.0112513	0.000523569
				144374		9751.59	1625.27	0.0112573
				140158		9026.53	1504.42	0.0107338
Ol	XML11_Fi24	SS	90	146610	90	1623.77	1623.77	0.0110754	0.000707354
				139126		1542.16	1542.16	0.0110846
				136791		1611.78	1611.78	0.0117828
Ol	XML11_Fi24	DS	90	146610	540	9958.78	1659.8	0.0113212	8.19332e-05
				139126		9382.02	1563.67	0.0112392
				136791		9286.39	1547.73	0.0113146
Ol	XML11_Fi22	SS	240	96774.6	240	1088.1	1088.1	0.0112437	1.94393e-05
				96519.9		1086.57	1086.57	0.0112575
				93540.4		1051.21	1051.21	0.011238
Ol	XML11_Fi22	DS	240	96774.6	1200	5432.14	1086.43	0.0112264	0.000115663
				96519.9		5431.75	1086.35	0.0112552
				93540.4		5209.98	1042	0.0111395
Opx	XML6_Fi3	SS	60	172241	60	1937.93	1937.93	0.0112513	4.52138e-06
				172346		1939.46	1939.46	0.0112533
				171159		1926.53	1926.53	0.0112558
Opx	XML6_Fi3	DS	60	172241	300	10676.3	2135.26	0.0123969	0.00157334
				172346		9327.01	1865.4	0.0108236
				171159		9624.25	1924.85	0.011246
Opx	XML6_Fi4	SS	60	172229	60	1939.65	1939.65	0.011262	0.000334243
				174704		1909.13	1909.13	0.0109278
				176960		1991.8	1991.8	0.0112557
Opx	XML6_Fi4	DS	60	172229	300	9680.82	1936.16	0.0112418	6.10897e-06
				174704		9822.12	1964.42	0.0112443
				176960		9952.15	1990.43	0.0112479
Opx	XML6_Fi5	SS	80	175103	80	1969.19	1969.19	0.0112459	3.0264e-05
				178105		1997.56	1997.56	0.0112156
				177662		1993.43	1993.43	0.0112204
Opx	XML6_Fi5	DS	80	175103	400	9828.75	1965.75	0.0112262	2.3304e-05
				178105		9979.16	1995.83	0.0112059
				177662		9975.04	1995.01	0.0112292
Opx	XML6_Fi6	SS	55	174532	55	1957.6	1957.6	0.0112163	1.49716e-05
				170493		1914.85	1914.85	0.0112313
				168384		1890.92	1890.92	0.0112298
Opx	XML6_Fi6	DS	55	174532	275	9794.48	1958.9	0.0112237	0.000287752
				170493		9569.57	1913.91	0.0112258
				168384		9208.93	1841.79	0.010938
Opx	XML6_Fi7	SS	53	171025	53	1916.21	1916.21	0.0112043	2.01388e-05
				172261		1932.61	1932.61	0.0112191
				167967		1885.33	1885.33	0.0112244
Opx	XML6_Fi7	DS	53	171025	265	9635.89	1927.18	0.0112684	0.000121883
				172261		9600.55	1920.11	0.0111465
				167967		9409.64	1881.93	0.0112042
Opx	XML6_Fi8	SS	60	165101	60	1853.63	1853.63	0.0112272	3.45171e-05
				156275		1756.23	1756.23	0.0112381
				141405		1592.47	1592.47	0.0112618
Opx	XML6_Fi8	DS	60	165101	300	9040.01	1808	0.0109509	0.000329231
				156275		8520.45	1704.09	0.0109044
				141405		7942.48	1588.5	0.0112337
Opx	XML7A_Fi10	SS	70	139805	70	1571.54	1571.54	0.0112409	4.63456e-05
				129917		1459.04	1459.04	0.0112306
				120769		1361.9	1361.9	0.0112769
Opx	XML7A_Fi10	DS	70	139805	350	7828.63	1565.73	0.0111994	0.000459037
				129917		6976.75	1395.35	0.0107403
				120769		6762.66	1352.53	0.0111993
Opx	XML11_Fi18	SS	180	153188	180	1749.24	1749.24	0.0114189	0.000152458
				152639		1719.7	1719.7	0.0112665
				149462		1703.46	1703.46	0.0113973
Opx	XML11_Fi18	DS	180	153188	540	5144.91	1714.97	0.0111952	0.000696018
				152639		4829.24	1609.75	0.0105461
				149462		5040.81	1680.27	0.0112421
Opx	XML11_Fi20	SS	85	168902	85	1899.01	1899.01	0.0112433	3.06845e-05
				174710		1958.95	1958.95	0.0112126
				174982		1965.38	1965.38	0.0112319
Opx	XML11_Fi20	DS	85	168902	425	9495.14	1899.03	0.0112434	0.000717226
				174710		9786.2	1957.24	0.0112028
				174982		9209.43	1841.89	0.0105261
Opx	XML11_Fi21	SS	65	165049	65	1855.07	1855.07	0.0112395	2.51685e-05
				152056		1705.73	1705.73	0.0112178
				138526		1557.44	1557.44	0.0112429
Opx	XML11_Fi21	DS	65	165049	325	9265.84	1853.17	0.011228	0.000485816
				152056		8206.21	1641.24	0.0107937
				138526		7440.35	1488.07	0.0107422
Cpx	XML7_Fi44	SS	90	140807	90	1577.82	1577.82	0.0112056	1.4444e-05
				134272		1505.99	1505.99	0.011216
				134935		1513.97	1513.97	0.01122
Cpx	XML7_Fi44	DS	90	140807	450	7896.85	1579.37	0.0112166	1.3746e-05
				134272		7524.88	1504.98	0.0112084
				134935		7571.31	1514.26	0.0112222
Cpx	XML7_Fi45	SS	160	132665	160	1486.96	1486.96	0.0112084	1.51827e-05
				150949		1693.12	1693.12	0.0112165
				145166		1629.28	1629.28	0.0112236
Cpx	XML7_Fi45	DS	160	132665	800	7445.13	1489.03	0.011224	5.9681e-06
				150949		8471.42	1694.28	0.0112242
				145166		8142.54	1628.51	0.0112182
Cpx	XML11_Fi46	SS	100	141407	100	1586.49	1586.49	0.0112193	2.14653e-05
				157930		1769.39	1769.39	0.0112036
				152559		1712.49	1712.49	0.0112251
Cpx	XML11_Fi46	DS	100	141407	500	7921.8	1584.36	0.0112043	0.000464674
				157930		8480.51	1696.1	0.0107396
				152559		8363.75	1672.75	0.0109646
Cpx	XML11_Fi47	SS	100	140978	100	1581.49	1581.49	0.011218	5.86111e-06
				132626		1487.02	1487.02	0.0112121
				132355		1484.51	1484.51	0.0112161
Cpx	XML11_Fi47	DS	100	140978	500	7898.79	1579.76	0.0112057	9.9339e-06
				132626		7436.02	1487.2	0.0112135
				132355		7422.23	1484.45	0.0112156
Cpx	XML11_Fi48	SS	100	160019	100	1794.16	1794.16	0.0112122	1.45408e-05
				146762		1644.72	1644.72	0.0112067
				121375		1361.98	1361.98	0.0112213
Cpx	XML11_Fi48	DS	100	160019	500	8195.99	1639.2	0.0102438	0.000975795
				146762		8233.03	1646.61	0.0112196
				121375		6807.36	1361.47	0.0112171
Cpx	XML11_Fi49	SS	90	141653	90	1589.01	1589.01	0.0112176	4.01648e-06
				143550		1609.86	1609.86	0.0112146
				139312		1562.19	1562.19	0.0112136
Cpx	XML11_Fi49	DS	90	141653	450	7943.9	1588.78	0.011216	3.2111e-06
				143550		8049.25	1609.85	0.0112146
				139312		7810.38	1562.08	0.0112128

## Sheet: Table S.3
Table S.3 Calculated 13CO2/12CO2 area ratios and 13CO2/12CO2 statistical treatment for the evaluation of the reproducibility of area ratios.
			A13CO2ν1/A12CO2ν1
Host mineral	FI	A13CO2ν1/A12CO2ν1	Average	1σ	RC‰
Ol	INJ34_Fi14	0.0111491	0.0111539	1.27079e-05	1.13933
		0.0111683
		0.0111444
Ol	INJ34_Fi15	0.0111647	0.0111751	8.97832e-06	0.803423
		0.0111803
		0.0111802
Ol	INJ34_Fi16	0.0111621	0.0111588	3.86818e-06	0.346648
		0.0111598
		0.0111545
Ol	INJ34_Fi17	0.011166	0.0111673	1.69811e-06	0.152061
		0.0111692
		0.0111666
Ol	INJ34_Fi18	0.0111409	0.011153	1.04885e-05	0.940421
		0.0111594
		0.0111586
Ol	INJ34_Fi19	0.0111597	0.0111674	7.54553e-06	0.675672
		0.0111679
		0.0111748
Ol	INJ34_Fi20	0.0111479	0.0111517	3.37103e-06	0.302287
		0.0111533
		0.0111541
Ol	INJ34_Fi21	0.011176	0.0111678	7.22702e-06	0.647131
		0.0111622
		0.0111652
Ol	INJ34_Fi22	0.0111605	0.0111636	3.98007e-06	0.356523
		0.0111621
		0.0111681
Ol	INJ7_Fi23	0.0111666	0.011165	1.1382e-05	1.01943
		0.0111529
		0.0111755
Ol	INJ7_Fi24	0.0111528	0.0111552	6.27484e-06	0.562502
		0.0111505
		0.0111624
Ol	INJ16_Fi25	0.011178	0.0111673	9.35836e-06	0.838011
		0.0111634
		0.0111606
Ol	INJ38_Fi26	0.0111492	0.0111543	6.16212e-06	0.552446
		0.0111611
		0.0111524
Opx	INJ4_Fi2	0.011154	0.0111568	4.42141e-06	0.396296
		0.0111546
		0.0111619
Opx	INJ16b2_Fi5	0.0111582	0.0111456	1.10547e-05	0.991845
		0.0111376
		0.0111409
Opx	INJ16_Fi8	0.0111662	0.0111638	2.55216e-06	0.22861
		0.0111641
		0.0111612
Opx	INJ_18_Fi7	0.0111656	0.0111526	1.15541e-05	1.036
		0.0111487
		0.0111435
Opx	INJ7_Fi9	0.0111514	0.0111503	2.27273e-06	0.203827
		0.0111477
		0.0111517
Opx	INJ7_Fi10	0.0111537	0.0111559	6.77254e-06	0.607083
		0.0111505
		0.0111635
Opx	INJ35_Fi11	0.0111601	0.0111578	2.03746e-06	0.182604
		0.0111562
		0.0111571
Ol	XML3A_Fi2	0.0112391	0.0112373	6.08766e-06	0.541736
		0.0112423
		0.0112305
Ol	XML9A_Fi16	0.0112663	0.0112811	1.48995e-05	1.32074
		0.0112961
		0.0112811
Ol	XML11_Fi24	0.0113212	0.0112917	4.55194e-05	4.03124
		0.0112392
		0.0113146
Ol	XML11_Fi22	0.0112437	0.0112464	1.00036e-05	0.889495
		0.0112575
		0.011238
Opx	XML6_Fi3	0.0112513	0.0112535	2.26486e-06	0.201259
		0.0112533
		0.0112558
Opx	XML6_Fi4	0.0112418	0.0112447	3.07129e-06	0.273133
		0.0112443
		0.0112479
Opx	XML6_Fi5	0.0112262	0.0112205	1.26814e-05	1.1302
		0.0112059
		0.0112292
Opx	XML6_Fi6	0.0112163	0.0112258	8.25845e-06	0.735668
		0.0112313
		0.0112298
Opx	XML6_Fi7	0.0112043	0.0112159	1.0435e-05	0.930378
		0.0112191
		0.0112244
Opx	XML6_Fi8	0.0112272	0.0112424	1.76537e-05	1.57028
		0.0112381
		0.0112618
Opx	XML7A_Fi10	0.0112409	0.0112495	2.432e-05	2.16188
		0.0112306
		0.0112769
Opx	XML11_Fi20	0.0112433	0.0112292	1.55129e-05	1.38148
		0.0112126
		0.0112319
Opx	XML11_Fi21	0.0112395	0.0112334	1.36484e-05	1.21499
		0.0112178
		0.0112429
Cpx	XML7_Fi44	0.0112166	0.0112157	6.91221e-06	0.616297
		0.0112084
		0.0112222
Cpx	XML7_Fi45	0.011224	0.0112221	3.37321e-06	0.300585
		0.0112242
		0.0112182
Cpx	XML11_Fi46	0.0112193	0.011216	1.11066e-05	0.990248
		0.0112036
		0.0112251
Cpx	XML11_Fi47	0.011218	0.0112154	2.99406e-06	0.266959
		0.0112121
		0.0112161
Cpx	XML11_Fi48	0.0112122	0.0112134	7.34573e-06	0.655087
		0.0112067
		0.0112213
Cpx	XML11_Fi49	0.011216	0.0112144	1.60838e-06	0.143421
		0.0112146
		0.0112128

## Sheet: Table S.4
Table S.4 Complete dataset reporting calculated 13CO2/12CO2 area ratios and δ13CCO2‰ values.
		δ13CCO2
Host mineral	FI	Average	1s	δ13CCO2
		‰	‰	‰
Ol	INJ34_Fi14	-7.41088	1.13088	-7.84302
				-6.12764
				-8.26197
Ol	INJ34_Fi15	-5.52813	0.798982	-6.45069
				-5.06092
				-5.07279
Ol	INJ34_Fi16	-6.97704	0.34423	-6.68563
				-6.88866
				-7.35685
Ol	INJ34_Fi17	-6.22244	0.151115	-6.33221
				-6.05008
				-6.28501
Ol	INJ34_Fi18	-7.49712	0.933371	-8.57392
				-6.91917
				-6.99828
Ol	INJ34_Fi19	-6.20721	0.671478	-6.89823
				-6.16627
				-5.55714
Ol	INJ34_Fi20	-7.60438	0.299988	-7.94834
				-7.46796
				-7.39685
Ol	INJ34_Fi21	-6.17638	0.643134	-5.45016
				-6.67395
				-6.40501
Ol	INJ34_Fi22	-6.55365	0.354187	-6.82714
				-6.68026
				-6.15356
Ol	INJ7_Fi23	-6.42443	1.01288	-6.28114
				-7.50133
				-5.49082
Ol	INJ7_Fi24	-7.29438	0.558399	-7.51005
				-7.71278
				-6.66031
Ol	INJ16_Fi25	-6.21613	0.832802	-5.26513
				-6.56812
				-6.81515
Ol	INJ38_Fi26	-7.38155	0.548368	-7.82977
				-6.7701
				-7.54479
Opx	INJ4_Fi2	-7.15201	0.393462	-7.40627
				-7.35096
				-6.69881
Opx	INJ16b2_Fi5	-8.15527	0.983756	-7.03176
				-8.8622
				-8.57184
Opx	INJ16_Fi8	-6.52996	0.227117	-6.31511
				-6.50715
				-6.76762
Opx	INJ_18_Fi7	-7.53038	1.0282	-6.37401
				-7.87553
				-8.3416
Opx	INJ7_Fi9	-7.73581	0.202251	-7.63454
				-7.96869
				-7.60421
Opx	INJ7_Fi10	-7.23863	0.602689	-7.43392
				-7.71946
				-6.56251
Opx	INJ35_Fi11	-7.06478	0.181314	-6.85975
				-7.20398
				-7.13063
Ol	XML3A_Fi2	0.0101642	0.541742	0.171009
				0.453269
				-0.593785
Ol	XML9A_Fi16	3.90956	1.32591	2.58532
				5.23713
				3.90623
Ol	XML11_Fi24	4.84635	4.05077	7.47246
				0.181217
				6.88538
Ol	XML11_Fi22	0.817402	0.890222	0.574233
				1.80394
				0.0740317
Opx	XML6_Fi3	1.44621	0.20155	1.25209
				1.4321
				1.65445
Opx	XML6_Fi4	0.664704	0.273315	0.409369
				0.631735
				0.953007
Opx	XML6_Fi5	-1.48875	1.12852	-0.974469
				-2.7828
				-0.708981
Opx	XML6_Fi6	-1.0162	0.734921	-1.86156
				-0.529234
				-0.65781
Opx	XML6_Fi7	-1.89383	0.928616	-2.93059
				-1.61247
				-1.13844
Opx	XML6_Fi8	0.459442	1.57101	-0.885561
				0.0777692
				2.18612
Opx	XML7A_Fi10	1.09156	2.16424	0.333067
				-0.591349
				3.53296
Opx	XML11_Fi20	-0.70764	1.3805	0.539754
				-2.19086
				-0.471813
Opx	XML11_Fi21	-0.337294	1.21458	0.205629
				-1.72863
				0.51112
Cpx	XML7_Fi44	-1.91239	0.615118	-1.83686
				-2.56178
				-1.33852
Cpx	XML7_Fi45	-1.34029	0.300182	-1.17867
				-1.15555
				-1.68666
Cpx	XML11_Fi46	-1.88506	0.988381	-1.59138
				-2.987
				-1.0768
Cpx	XML11_Fi47	-1.93865	0.266442	-1.70937
				-2.23095
				-1.87562
Cpx	XML11_Fi48	-2.11973	0.653698	-2.22755
				-2.71281
				-1.41882
Cpx	XML11_Fi49	-2.0246	0.14313	-1.88662
				-2.01479
				-2.17238
